# Supplementary material for: Identification and verification of vascular cell adhesion protein 1 as an immune-related hub gene associated with the tubulointerstitial injury in diabetic kidney disease
Source: Bioengineered. 2021 Sep 10;12(1):6655–73. doi: 10.1080/21655979.2021.1976540 (PMC8806788; doi:10.1080/21655979.2021.1976540)
Supplement: Supplemental Material [file KBIE_A_1976540_SM3843.zip]

Archive with 6 entries (5 files):
- supplementary/
- supplementary/Figure_S1.tif
- supplementary/TableS1_Summary of GSVA for hallmark gene sets.docx
- supplementary/TableS2_gene sets for cell death.xlsx
- supplementary/TableS3_Summary of GSVA for gene sets of cell death.docx
- supplementary/TableS4_primers.docx
