# Supplementary material for: Identification and verification of vascular cell adhesion protein 1 as an immune-related hub gene associated with the tubulointerstitial injury in diabetic kidney disease
Source: Bioengineered. 2021 Sep 10;12(1):6655–73. doi: 10.1080/21655979.2021.1976540 (PMC8806788; doi:10.1080/21655979.2021.1976540)
Supplement: Supplemental Material [file KBIE_A_1976540_SM3843.zip › supplementary/TableS2_gene sets for cell death.xlsx]

## Sheet: cell_death
Apoptosis	Ferroptosis	Necroptosis	Necrosis	Pyroptosis	Autophagy
CASP8	GPX4	RIPK1	TNF	GSDMD	ATG5
FAS	AIFM2	MLKL	TNFRSF1A	GSDME	BECN1
CASP3	TP53	RIPK3	TNFRSF1B	NLRP3	ATG16L1
BCL2	ACSL4	CYLD	COL2A1	CASP4	VMA21
CASP10	SLC7A11	CASP8	TNFSF10	GSDMB	ATG14
TP53	VDAC2	TNF	IL10	NLRC4	ULK1
FASLG	VDAC3	SPATA2	LTA	GSDMA	ATG7
BAX	ATG5	TRPM7	FAS	GSDMC	ATG12
XIAP	ATG7	ITPK1	TNFSF11	CASP1	ATG3
CASP9	NCOA4	IPMK	IL6	IL1B	ATG4B
CFLAR	HMOX1	FADD	TRPV4	NLRP1	ATG13
BCL2L1	SLC3A2	PELI1	TNFAIP3	NAIP	ATG4A
TNFSF10	ALOX15	TRAF2	IL1B	PYCARD	ATG4D
AIFM1	BECN1	CFLAR	TNFSF13B	DHX9	EPG5
CYCS	PRKAA1	FAS	TNFRSF11B	NLRP9	ATG9A
CASP7	SAT1	BIRC2	TLR4	APIP	ATG4C
BCL2L11	NF2	AIFM1	TNFRSF10A	AIM2	ATG10
MCL1	YAP1	TNFRSF1A	FASLG	CASP3	AMBRA1
CASP2	FTH1	BCL2	IFNG	DDX3X	ATG9B
BIRC5	TF	PARP1	TNFSF4	FOXO3	SQSTM1
CASP1	TFRC	FASLG	TNFRSF14	CPTP	ATG2B
TNFRSF10B	FTL	TNFAIP3	TNFSF14	IL18	DRAM1
BIRC2	CYBB	HSP90AA1	MYLK	HMGB1	ULK2
KRAS	GSS	TNFSF10	TNFRSF10B	CASP5	ATG2A
NRAS	CP	TNFRSF10B	CXCL8	GJA1	ATG16L2
CASP6	PRNP	SQSTM1	ALB	TP53	DRAM2
BIRC3	SLC11A2	TNFRSF10A	TNFSF12	TET2	ATG101
MAPK8	SLC40A1	HMGB1	MT-ATP6	EEF2K	RUBCNL
TNF	STEAP3	ZBP1	TNFSF15	P2RX7	RUBCN
PRKCD	ACSL1	MAP3K7	TP53	FGF21	MAP1LC3A
PAWR	GCLC	BID	CD40LG	MALT1	MAP1LC3B
AKT1	MAP1LC3A	IFNB1	TNFSF13	STK4	MTOR
MYC	MAP1LC3B	IL1A	TNFRSF11A	MST1	SOGA1
TNFRSF10A	SLC39A14	UCHL1	MYH11	TREM2	LAMP2
DIABLO	SLC39A8	SHARPIN	TRAF2	GZMA	NBR1
BIRC7	ACSL5	MAPK8	F5	GBP1	PIK3C3
ATM	GCLM	TRADD	SLC25A19	ELAVL1	ELAPOR1
HRAS	PCBP1	TLR3	TNFRSF6B	HDAC6	EI24
TNFRSF1A	PCBP2	BIRC3	CASP8	SQSTM1	DEPP1
PARP1	ACSL3	TICAM1	ACTA2	IRF3	GABARAP
RIPK1	ACSL6	RBCK1	TNFRSF18	STING1	MAP1LC3C
FADD	SAT2	RNF31	SMAD3	CAMP	RB1CC1
APAF1	FTMT	STAT3	SLC2A10	PARP1	C9orf72
BAK1	LPCAT3	CASP1	TNFSF9	GBP5	HMGB1
MAPK1	MAP1LC3C	JAK1	ELN	NR1H2	FYCO1
CDKN1A	MAP1LC3B2	BAX	TRPS1	CTSG	ELAPOR2
GZMB	BAP1	HSP90AB1	TNFSF8	MKI67	BCL2
MTOR	PRDX6	SLC25A5	LOX	IL36G	GABARAPL2
BOK	SESN2	SLC25A6	MEFV	IL36B	WIPI1
EGFR	ARNTL	PYCARD	RIPK1	ANO6	UVRAG
BAD	CISD1	VDAC2	TNFSF18	FADD	PIK3R4
BID	PROM2	PGAM5	TNFRSF4	NLRP7	OPTN
STAT3	NEDD4	H2AC12	TNFRSF8	TNF	WIPI2
MAP3K5	CA9	JAK2	PRKG1	VIM	TP53
PTEN	ELAVL1	STAT1	CD40	CAPN1	GABARAPL1
CCND1	NFE2L2	TYK2	TGFBR1	PRTN3	TBK1
NAIP	ITGA6	MAPK10	ADAM17	MEFV	TFEB
CASP4	PRKAA2	JAK3	TRADD	SERPINB1	LRRK2
NFKB1	FANCD2	TLR4	TNFRSF9	ALK	VCP
PIK3CA	LAMP2	FTH1	MFAP5	SIRT1	PRKAA1
TRAF2	ALOX12	CAMK2B	HLA-B	BIRC3	SH3GLB1
MDM2	CD44	GLUD1	TGFB2	BIRC2	SIRT1
TP73	MAPK1	IFNGR1	IL1RN	UBE2D2	VMP1
MAP2K1	MYC	STAT6	TRAF3	APOL1	UBQLN2
MAPK14	EGLN1	CAPN1	TNFRSF25	LY96	IRGM
ANXA5	GOT1	CAMK2A	IL1A	GLMN	WDFY3
TNFRSF10D	MAP3K5	GLUL	EP300	IRGM	TP53INP2
RAF1	ATF4	PLA2G4A	TGFB3	NLRP13	AKT1
TP53BP2	FH	STAT5B	TNFRSF17	TUBB6	FOXO3
API5	HELLS	XIAP	TNFAIP6	PYDC2	CALCOCO2
JUN	SOCS1	CAMK2D	TGFBR2	AKT1	PRKAA2
SIVA1	OTUB1	MAPK9	NAGLU	EGFR	PRKN
BBC3	CARS1	IL1B	CTLA4	TP63	HTT
RB1	HMGB1	IFNAR2	NOD2	ATF6	BECN2
CHEK2	NFS1	IFNG	ICAM1	IFI16	DAPK1
CDKN2A	PEBP1	SLC25A4	COMP	POP1	UBQLN1
RELA	RB1	PYGL	CRP	ORMDL3	BNIP3
E2F1	G3BP1	CAPN2	MAPK8	BTK	KEAP1
CASP5	EPAS1	CAMK2G	SELE	STAT3	NFE2L2
BCL2L2	HILPDA	FTL	TNFRSF10D	NFKB1	CISD2
TNFRSF10C	PRC1	CYBB	TNFRSF19	BCL2	MAPK8
MAPK9	NGB	DNM1L	HBB	TLR2	SMCR8
IL2	MDM2	PPIA	TNFRSF10C	ANXA2	TARDBP
CDK1	TIGAR	NLRP3	PTGS2	BECN1	GSK3B
CLU	VDAC1	SMPD1	LTBR	CD14	PINK1
CTLA4	HSPB1	STAT2	ESR1	IL13	NRBF2
KIT	HSPA5	PYGM	CASP3	CHI3L1	SNCA
AKT2	CDKN2A	IFNAR1	TNFRSF21	PANX1	WDR41
CASP14	CASP8	STAT4	POLG	LRPPRC	WDR45
MAPK3	CFTR	STAT5A	LTB	CXCL8	HDAC6
MAPK10	AURKA	EIF2AK2	IL4	IL13RA2	STX17
TNFRSF1B	MIF	VDAC1	TNFRSF13B	IL32	HIF1A
IGF1R	RIPK1	ALOX15	EXT1	BST2	TP53INP1
BRCA1	MUC1	CHMP2B	IL23R	LYST	RPTOR
ERBB2	ALOX15B	PYGB	ACAN	GPER1	CASP3
AIFM3	ANO6	FAF1	CREBBP	CLEC5A	MAPK14
CDH1	GUCY1A1	IFNGR2	IL18		MTMR14
DAXX	MT1G	PPID	TERT		APP
MET		IRF9	TNFRSF12A		TECPR1
IGF1		PLA2G4C	FBN1		ULK3
FOXO3		VDAC3	XIAP		TECPR2
AKT3		GLUD2	TLR3		UBQLN4
NFKBIA		TRAF5	GBA		GAA
MOAP1		VPS4B	SMAD4		TBC1D5
BECN1		CHMP4B	SLC22A12		RAB7A
CCAR2		IFNA2	PSTPIP1		NOD2
IRF1		VPS4A	TRAF1		IL1B
AATK		CHMP1A	IL17A		MAPK1
DFFA		CHMP5	PSMD2		FUS
SIRT1		IL33	C4A		SOD1
BCL10		CHMP1B	CCL2		UBC
CD28		CHMP2A	TLR2		PSEN1
APP		CHMP3	IL2		STK11
TRAF1		IFNA1	PTPN11		PTEN
BIK		SLC25A31	STAT4		BCL2L1
TRADD		PLA2G4F	ADIPOQ		STING1
CHUK		USP21	MAT2A		SIRT2
PIK3CG		PLA2G4B	TGFB1		FLNC
FHIT		PLA2G4E	JAK2		TMEM59
BCL2L14		TICAM2	F2		PARK7
BRAF		CHMP4A	CASP1		USP10
HMGB1		CHMP7	TNFAIP2		RAB8A
PRKN		IFNA5	WNT5A		CTSD
NOL3		PLA2G4D	SERPINE1		SNAP29
HSPA5		CHMP6	NOTCH1		DAPK3
IL6		IFNA6	RIPK3		HSP90AA1
PTRH2		MACROH2A1	IRF3		PIK3CB
AATF		CHMP4C	COL3A1		TRIM5
BCL2A1		H2AX	CSF2		PIK3CA
AIFM2		IFNA21	BMP6		DAP
PRKCA		IFNA13	TICAM1		RAB39B
VEGFA		IFNA4	MMP1		IFNG
CDK2		IFNA8	FOXE3		TNF
HDAC9		IFNA10	BIRC3		STAT3
IKBKB		H2AZ1	FADD		LAMP1
HTRA2		IFNA7	MMP9		ATXN3
STK4		IFNA17	DGUOK		FLCN
PTGS2		SPATA2L	PIK3CA		RAB33B
DDIT3		IFNA14	ETFDH		CTSB
CTNNB1		IFNA16	LEP		BAX
VDAC1		H2AC20	IL1R1		TRAF6
BCL2L13		H2AC11	TNFAIP1		PPARGC1A
PMAIP1		MACROH2A2	NPM1		MCL1
IL1B		H2AC1	NUP62		KRAS
FAF1		H2AC13	VCAM1		EIF2AK3
BCL2L10		H2AC15	MT-CYB		VAMP8
TGFB1		H2AC16	PROC		TMEM208
HSPB1		H2AC4	STING1		RPS6KB1
ABL1		H2AW	RELT		CASP8
MAP2K4		H2AC14	SCARB2		TRIM21
IL2RA		H2AC17	CD14		USP13
GSK3B		H2AZ2	ERAP1		HSPA8
PTK2		H2AC6	APOH		CDKN2A
SRC		H2AC7	TNFRSF13C		ZKSCAN3
IL10		H2AC21	COL1A1		XBP1
CCAR1		H2AC8	IGF1		DAPK2
YWHAE		H2AJ	MAPK14		FOXO1
TP53AIP1		JMJD7-PLA2G4B	IL12A		EGFR
RNF7		H2AC18	ARSB		BAG3
ALK		H2AB1	HLA-A		BAD
PRKCB		H2AB3	HMGB1		KAT5
AEN		H2AC19	IFNA1		HSPA5
DFFB		H2AB2	FLNC		RAB5A
CDKN1B		RNF103-CHMP3	TINF2		TUFM
IFNG		CXCL5	DVL1		ERN1
CD27		AXL	DVL3		NUPR1
HSP90AA1		MERTK	TWNK		GSK3A
CD4		TYRO3	TRAF5		ITPR1
DAPK1		PANX1	CSF3		PHB2
PYCARD		TP53	FZD2		PARP1
TNFRSF11B		SIRT2	CTNNB1		TSC2
PRF1		DIABLO	VEGFA		TMEM74
XAF1		SGK1	ACE		DNM1L
HIF1A		PAK1	TGM1		HNRNPA1
CD40		CDC7	CCR1		EIF2AK4
PIK3R1		CERK	HADH		PFN1
KRT18		GSK3B	TIMP1		MAPK15
IFNA1		HTRA2	ACTA1		LGALS8
TNFSF12		HSPA5	RTEL1		TGFB1
CIAPIN1		PRKAA1	HMOX1		BRAF
BIRC6		PITPNA	MAPK1		RNASEL
PRKCI		TXN	KRAS		IL6
PPARG		RALBP1	INPP5K		ATP13A2
NGF		TP53I3	CD70		MAPT
RIPK3		GSDMD	ACADVL		MEFV
AVEN		CDC37	CYCS		WDR45B
ERBB4		NFKB1	NFKB1		MFN2
BFAR		RELA	COL1A2		BNIP3L
TNFAIP3		TRPC6	THBD		USP36
TNFRSF25		SIRT5	EGF		FIG4
TP63		STUB1	NFKBIA		LGALS3
CSNK2A1		PGLYRP1	PTPRC		MCOLN1
YWHAB		AURKA	HLA-DRB1		ATXN2
HRK		PLK1	TNFSF12-TNFSF13		PHF23
CDK5		MYH9	EXT2		ABL1
NOS3		CASP10	WRAP53		SUPT20H
AR		SOAT1	IDUA		ATP12A
FGFR2		HGF	NGFR		CCDC115
SETD2		MAPK14	PPARG		TMEM199
IFI27		SRC	DKC1		PIK3R2
CD40LG		MYC	NHP2		CHMP2B
ATR		CASP2	NOP10		HDAC10
IL3		MIF	CD28		TRIM16
SQSTM1		ANXA1	MMP3		UNC45B
NAIF1		BCL2L1	RYR1		MYC
PRKCE		FPR1	ADA2		PICALM
PERP		TNFRSF21	IL2RA		RAB1A
CTSD		KL	MPO		FOXK1
TRIAP1		BMI1	TRAF6		CYCS
MMP9		BBC3	CSF1		EVA1A
NGFR		SFTPA1	SERPINC1		IFI16
TNFRSF21		ZNF7	HGF		DCTN1
SOD2		AVEN	CCL5		TMEM39A
ABCB1		STING1	SIL1		MATR3
CDK4		PTEN	MTHFR		ATP4A
STAT1		ESR2	EDA2R		FLVCR2
EGF		GSK3A	CFLAR		SRPK3
FOS		C5	FGF2		BOK
CXCR4		ATG5	IKBKB		EIF2S1
DNM1L		SP1	ELANE		RIPK1
CASP12		EGR1	MT-CO1		IL23R
PLAU		C9	SURF1		ACBD5
ESR1		CD74	EDA		IL10RA
CCNA2		C6	CHUK		HRAS
PAK2		C7	IGF2R		BCL2L11
TOP1		NOX4	ATP7A		DIRAS3
AREL1		TNFSF12	ADAMTS2		TUBA4A
BRCA2		UHRF1	NEK9		TREM2
HSPA4		AIFM2	SGCA		CXCR4
PDCD4		MKRN1	MLKL		TIGAR
RASGRP1		RCN1	UBAC2		NFKB1
PEA15		SERTAD1	KLRC4		RETREG1
RIPK2		CTSB	PROS1		NLRP3
ITPR1		CD40LG	UFSP2		LEP
NR3C1		GNLY	FGFR1		ATF4
TNFSF11		TP63	TLR9		RAF1
SP1		PADI4	GGT1		SH3BP4
JAK2		GPX4	TNFAIP8L2		MAPK3
MAP3K1		LAMP2	LAMP2		WAC
TRAF3		MPRIP	B2M		TBC1D17
FGFR3		BRAF	NOS2		NLRX1
PIM1		MTOR	ETFA		LRSAM1
YWHAQ		ACHE	IL12B		CFLAR
PPP1R13B		CXCL1	BIRC2		TBC1D14
PTPN11		VIL1	STAT3		CASP9
OGG1		MAPK1	CPT2		BIRC5
PCNA		CBL	CCL3		PLAU
IL4		GSN	ORC1		TMEM150B
NQO1		CTSH	EPO		MLST8
LGALS1		RARG	IL5		RNF166
GAPDH		CTSL	GUSB		S100A8
CSE1L		CTSS	SELP		FAS
IL15		TNFRSF25	PARN		NOS3
CTSB		DSTYK	TRAP1		CCNF
GDF15		CHUK	BCL2		MAP1LC3B2
RPS3		IKBKB	MB		CASP1
TXN		MAPK3	EDAR		IGF1
KDR		TBK1	CLCN7		PKM
PMS2		CASP6	MAN2B1		CLN3
ESR2		CCL2	USB1		ACER2
CXCL8		IKBKG	CTC1		VDAC1
RNASEL		EIF2AK3	TNFAIP8		MTMR3
BAG1		HSPA8	MMP2		DCN
PTPN13		TAB2	TRAF4		TAX1BP1
CCNB1		BECN1	BMP2		TSC1
JAK1		XBP1	ABCB1		FOXK2
FGFR4		UBC	MT-ND6		CDKN1A
RPS6KB1		BNIP3	MT-CO3		IKBKB
STK11		TAB1	ADAR		PIK3R1
PIK3R2		TNIP1	IKZF1		TRIM13
PML		TAB3	LCN2		CAMKK2
TERT		HSPA4	REN		INS
HSPA1A		AGFG1	INS		APOE
SLC25A6		EIF2A	GPT		BSN
BNIP3		TNIP2	STAT1		SRC
CDK6		OTULIN	DNM1L		TRIM23
THAP1		MIB2	NPPA		CHCHD10
NR4A1		H1-5	SDHD		VPS13A
RARB		DIRAS3	NOS3		FNBP1L
MAP2K7		EGFR	MET		CTNNB1
GAS2		FLT3	SAMHD1		EPHA4
TNFSF13B		HMOX1	BGLAP		RELA
PDCD6		CAD	PARP1		CAV1
SHC1		G6PD	MAP3K5		STUB1
TRAF6		MMP13	TANK		TOLLIP
CSF2		NPM1	IL15		CTSL
ENDOG		PRKAA2	HIF1A		BNIP1
IL5		IRAK1	CASP9		RAB33A
FGF2		TSC2	ELP1		CASP7
SYVN1		VIM	IL2RB		PIK3CG
PDCD1		YWHAE	C1QTNF5		RAB23
NOS2		ACTB	IL13		VAPB
PSEN1		BUB1B	HLA-C		RNF185
HDAC1		NQO1	SGCG		WASHC1
CIDEC		PRDX1	HPGD		MAPK9
PDGFRB		YWHAG	JUN		ATF6
GADD45B		MAPKAPK2	IFNA2		AIFM1
GSN		APC	NARS2		RAB12
SPP1		ATP2A1	ETFB		DDIT3
NTRK1		AHR	C1QTNF4		TRAPPC8
NPM1		RPL11	CA2		HMOX1
NOTCH1		EEF2	NLRP3		FNIP1
HGF		NFE2L2	KITLG		FADD
PIK3CB		NOD2	C1QTNF1		BAK1
TIA1		RPS19	CD27		CLEC16A
RNF34		SLC16A1	BGN		HTRA2
PTPA		TPM1	EDN1		PPP2CA
VIM		TNNT2	PRF1		S100A9
MADD		KRT18	MMP12		HSPB1
VHL		VCP	SOD2		LMNA
MAP2K2		LRP1	ANXA5		ANXA11
HBB		DDX3X	HAVCR1		MDM2
YAP1		EIF4EBP1	LITAF		PRKCD
ICAM1		RPL5	CCL11		ZFYVE1
WWOX		HSPA9	TYR		TRAPPC4
NBN		HSPD1	PTGS1		XIAP
DDIAS		PINK1	C1QTNF3		TNFSF10
IKBKG		TNFRSF1B	TGFA		TLR4
BCL6		TRAF3	IL18R1		BBC3
FLT3		TRAF6	PIK3C2A		MAP3K7
REL		TPM3	CST3		ANG
YWHAH		LEF1	AKT1		WDR6
EIF2AK3		UBE2D3	F3		ACE2
RASSF1		PIKFYVE	LBP		DEPTOR
CXCL12		KIF11	IKBKG		RIPK2
MLKL		KRT5	USP8		PRKAB1
HMOX1		KRT8	CAT		ITGB1
TLR2		KRT14	ACTG1		CD44
TNFRSF8		ATF4	GNAQ		ATM
ERBB3		CLTC	C1QTNF6		PIM2
YWHAG		RIPK2	ENG		DNM2
EIF2AK2		DDX5	SDHA		RB1
PRKCZ		SLC25A1	ACP5		MCOLN3
PTPRC		SLC25A13	TNFAIP8L3		NLRP1
PDPK1		PRPS1	LRP8		YWHAZ
RBM5		IL4	SCO2		CPTP
APC		BAP1	SPTLC1		NEFH
SEPTIN4		ARHGEF2	ACTB		INSR
CSNK2A2		HNRNPA2B1	TNFAIP8L1		MTMR8
PDGFRA		MYH14	GALNS		ITGB4
GADD45A		CALM1	BCS1L		JUN
FLT1		EMD	ACADL		RRAGB
IL24		HNRNPA1	COX10		PTPN22
CAT		PRSS1	COX15		AR
NDRG1		PARK7	NHLRC2		FNIP2
YWHAZ		PPP1CB	SLCO2A1		NEK1
BDNF		S100A10	CD4		CDK5
ERCC6		PKP2	CXCL10		HK2
PIDD1		PKM	FAH		RAB39A
PLK1		TUBB4A	C1QTNF2		RAB1B
SPHK1		TUBA4A	CDH23		TM9SF1
EGR1		UGDH	SH3PXD2B		EIF4EBP1
DAB2IP		UBE2L3	SBDS		DENND3
FGFR1		RANBP2	IFNB1		CLTC
TGFBR2		IKBKE	DNAJC21		TNFAIP3
CCND3		MYO6	SGSH		STK4
EZH2		KRT19	MT-ND4		MAP2K1
GATA1		XRCC6	CXCR3		CD5L
H2AX		AFG3L2	EGFR		AGER
ECSCR		CALM2	AGTR1		CEBPB
CD8A		GBE1	SLC17A5		SIRT6
CSF3		AHSG	C1QTNF7		TLK2
TNFRSF6B		FLNC	LRP2		RASIP1
BCL2L12		FUS	IL1RAPL2		DHRSX
PRKD1		RPL15	IGFBP3		KIF25
PRKCG		MYO5A	TIMP2		BID
IL7R		COPB2	CASP7		RPS27A
BMP2		PFKL	PON1		AKT2
IL1A		PSMA3	ZFP36		MTMR9
MYCN		PABPN1	OGA		PMAIP1
TGFA		PPM1B	FCGR3A		ERBB4
PDCD6IP		RPL35	CYP3A4		PON1
IRS1		RPS10	RELA		PON3
PDCD5		RPS14	UMOD		PON2
NTRK2		OPTN	SELL		GLE1
MKI67		RPS3	PLG		UNC13A
THBS1		RPS6	KRT18		GAPDH
STAT5B		TPM2	IL6R		PLEKHM2
NFE2L2		TUBB4B	F7		TNFRSF1A
RELB		TUFM	CASP10		UCHL1
CRADD		LGALS3	BAX		SGPP1
CAAP1		TET2	C1QTNF9		GFAP
NRG1		KLF6	LMNA		NPC1
IGF2		S100A4	IL11		MAPK10
ERN1		KRT1	ALOX5		PAWR
TYMP		KRT6A	GZMB		RAB18
IGFBP3		KRT16	F13A1		GBA
MAP3K7		XRCC5	COL6A3		TGM2
BMF		LITAF	COL6A1		RNF41
CXCR3		CADM1	MMP8		ERBB2
CD44		CCT5	KRT8		OLR1
NRP1		MAP1B	GAPDH		NOD1
MAPK8IP1		MAP1LC3A	ITGB3		HDAC1
SOD1		LTBP1	NTRK1		YWHAE
TNFRSF9		EEF1A1	OLR1		VAC14
AXL		MYO1C	BCL2L1		PDPK1
ADA		RNGTT	COL6A2		MAP3K5
TLR4		RPL22	PIGN		HSF1
PPP2R1B		RPL26	TSC2		USP14
UNC5C		SFPQ	CCL4		SYT11
YY1		NRIP1	LRPPRC		SYNPO2
ACHE		RPS24	COL9A1		PDCD6IP
TGFBR1		RPS20	H2AC18		SLC2A3
MEF2A		NUP214	COX5A		TMEM41B
JAK3		TRIM28	GCDH		TANK
PTHLH		LGALS1	CD8A		TIA1
ANGPT2		TANK	SH2D1A		TNFRSF10B
OLR1		S100A6	PTX3		IL10
STK17B		HSPA1A	MVK		YY1
ITGB1		STK38	C1QTNF9B		NPRL2
TFAP2A		XRN2	FN1		IRS1
RARA		CALM3	HSPD1		PIK3CD
RARS1		BANF1	SPP1		HFE
CD69		AP2B1	HLA-DQB1		IRF3
DAPK3		FAP	CCL17		E2F1
ACIN1		ACTC1	MTAP		CLU
DNMT1		DYNLL1	ANGPT1		RAB24
FLT4		NCL	PRTN3		MMP14
MAD1L1		NDUFA4	SIRT1		TTR
EIF2S1		RPL27	PIK3CG		SBF2
HFE		HNRNPU	STX11		NRAS
CAV1		IL24	MAP3K14		IL17A
NCAM1		RPS26	VWF		DAO
RET		RPS13	FABP1		LRRC25
PIK3R3		RPS17	NFE2L2		DDIT4
DNASE1L3		RPL7A	TYMP		PIK3C2A
TUBB		PNKD	DDX58		BIK
LMNA		PLEC	ADAMTS4		CDKN1B
XBP1		SLC25A10	SPTLC2		YWHAB
CREB1		NSUN2	FARS2		SMAD4
ELAPOR1		IQSEC1	STXBP2		NEDD4
INS		TNFRSF8	UNC13D		HSPA4
SLC25A4		TUBA1B	RECQL4		SESN2
ABCC1		TCOF1	NDUFAF2		SMAD3
BMP4		RBMX	TRMU		RAB35
TSC2		PDIA4	RINT1		ABCE1
ACTA2		KRT10	PSMA6		GRAMD1A
PTPN3		CCNT1	LPIN1		RRAGA
BMP6		CCT3	HSPA4		DEPDC5
IL7		AP2S1	CALCA		RRAGD
SPHK2		FLII	PADI4		RHEB
FOXP3		CNBP	CCR5		BIRC2
NFKB2		DNAJA1	LPL		VPS39
CD274		MYL6	SRC		IFNB1
TNFSF14		RPL12	POMC		TRAF2
ATF4		RPL13	RETN		VEGFA
PROM1		RPL13A	DYSF		IGF1R
LYN		RPL10A	MATN3		NOTCH1
MMP2		ELAVL1	APOA1		YAP1
PTK2B		RPL3	SP1		CHUK
ID1		EIF4B	ITGAL		ARG2
CDKN3		RPL34	C1QTNF8		EP300
TG		COPA	GHRL		RAB21
EPHA2		PABPC1	UNC93B1		MTDH
ABCG2		IGF2BP3	HNRNPDL		APAF1
STK17A		PCBP1	MAPK3		MAP1B
ARL11		PCM1	CTSG		MET
RHOB		SNRPE	VIM		TMBIM6
HIPK2		RPS27	NRAS		S100A4
GADD45G		RPL4	JAK1		IL4
TFRC		RPL9	ADAMTS13		HSP90B1
PIK3CD		RPLP2	GNAS		BCL2L2
MAX		RPS12	MMP13		ITGB3
GCG		RPL7	CXCR4		BCAS3
KAT5		SLC30A9	NLRP12		PPARG
LTA		SRSF1	FOS		AKT1S1
ROCK1		TUBA1C	FOXP3		EIF4G2
CDKN2B		TUBB6	ABCA12		PRNP
IER3IP1		TCP1	FBN2		CFAP410
RHOA		PRPF8	VDR		TRIM50
STK24		RPL23A	GCLC		TLR2
BNIP3L		RPS29	NDUFS4		TFRC
SUMO1		KHDRBS1	CREB1		RACK1
SLC22A18		KRT7	SLC26A2		YWHAQ
H2AC18		CAPN7	MYC		RIPK3
SFRP1		CALU	CABIN1		PRKDC
EPO		BAG2	PTPN22		BIRC6
SREBF1		BCLAF1	CD80		MAP1S
HSP90AB1		CAPZA1	LDLR		IAPP
IFNB1		HNRNPF	CDKN3		PDCD4
TNFSF13		RIOK1	TGIF1		PPARA
CAPN1		DNAJA2	ERBB2		RAB8B
STK3		MYO1D	OSM		OPA1
TIMP2		MPP1	MAVS		CD40LG
TRAF4		DDX17	MBL2		CDK1
LCK		PDLIM7	PPIF		EIF2AK2
PECAM1		IGF2BP1	IL33		NAMPT
TSC1		PAWR	APP		OFD1
CRABP2		RPS23	SERPINB2		ABCB1
POLK		NME8	PTH		ANXA7
MYB		RPLP1	PEPD		MPO
TNFRSF12A		RPS16	CD36		A2M
CCND2		RPS18	DKK1		POLG
PSMB8		TPM4	ADA		PRPH
GSK3A		SRSF3	CC2D1A		TAF15
FOXO1		PDIA6	SLC11A1		UNC5C
SMAD4		RFWD3	NR3C1		GLT8D1
AHR		HSPA1B	AFP		RNASE4
IER3		PSMC4	CCL20		MT-ND1
MAP3K8		KRT2	PPARA		CXCL8
LGALS3		GOSR1	KDR		IRF1
GSTP1		CCT6A	APC		HLA-DRB5
P2RX7		ATAD3A	WRN		EPHB2
TUBA1B		AMBRA1	RAF1		PIK3R3
TIMP1		ADRM1	LIFR		EEF2K
CIDEA		AGO2	IL7		COPB1
LCN2		HOOK1	IDH1		ESR1
MPO		CPSF6	CDKN2A		GPR137B
CAPN2		CEP170	CYP1A2		GPR137
THOC1		HNRNPH3	NPPB		AURKA
MLH1		HNRNPL	ITGB1		FBXW7
CD19		HNRNPM	FBLN5		VPS18
CYP2A6		MVP	APOE		ATP2A2
STAT5A		MYL12A	APOB		CRY1
NOD1		MYL6B	PROCR		SCOC
SH2D1A		RPL28	SRP54		BMF
VEGFC		PREB	MAP3K7		NR4A1
ODC1		RPS8	HSPG2		SPTAN1
E2F3		RPL6	CCR6		SP1
UNC5B		RPS4X	RUNX2		DCP2
BAG4		SRSF6	APOL1		BCAP31
KITLG		SRSF7	NFATC1		RAB26
PLG		SRSF9	EFEMP2		TP73
PCSK1		TRA2A	BLOC1S1		DNAJB1
IFNA2		TRA2B	CLU		STX5
GRB2		TRIP6	FCGR3B		ISG15
BCAP31		SVIL	CXCL1		ROCK1
ANXA1		RCC2	MAPKAPK2		SIGMAR1
DNAJA3		IVNS1ABP	GCLM		GOLGA2
DYRK1B		TMOD3	MIF		TRIM22
IRF4		RPL23	TIMP4		PSMD4
NLRP1		KRT86	IFIH1		LMNB1
BAG6		KRT9	TF		MYCBP2
ALPP		ZFP36	TSPO		STK3
RACK1		ZNF217	SMAD2		DAXX
DEDD		WDR77	IL17RA		PIP4K2A
IKZF3		YBX1	MT-ND1		RAB11A
AREG		CARD6	HRAS		CUL3
RPS27A		FIP1L1	CXCL12		RBX1
ING1		FAF2	SERPINA3		TPCN2
PRODH		LRRFIP2	SLC2A9		RRAGC
TNFRSF4		ADAMTSL4	AGER		ADAM12
ITGA6		HNRNPH1	PTPN2		IL6R
KMT2A		MRPS12	CCL22		DNAJA3
PLAUR		RPL29	PRL		FBP1
MSR1		SF1	PSORS1C1		PEA15
TAX1BP1		SRP14	DMD		IKBKE
RAC1		SSBP1	FCGR2A		VPS51
HNF1B		SRSF4	GLA		FUNDC1
IL13		LARP1	TK2		VPS29
CASP8AP2		SYNCRIP	CCT7		PHAF1
CHEK1		TWF1	LTBP1		YWHAH
THPO		MYCBP	CYBA		TAB2
ICOSLG		CLINT1	LGALS2		TXN
NME1		ZNF24	MT-ND2		ZC3H12A
RPS15		GCC2	LBR		EPHA3
EP300		CALML5	BIRC5		PSMC4
PLCG1		CCT8	TUBA1A		VPS33A
AURKA		ALYREF	ARSA		AKT3
AXIN1		ATXN2L	ECHS1		CSNK2A1
CSF1		CPSF3	NDUFV1		LRPPRC
ETS1		MYO1B	MTFMT		HMGA1
PEG10		CDC42BPG	TBCD		SPARC
NTRK3		PRPF40A	HGSNAT		SEC16A
FASN		SNRPF	FASTKD2		NDRG1
DDR2		RPS25	MRPS34		CHEK1
PRKCQ		RPS27L	MRAP		ARFIP2
CYP1B1		RPL38	GUCY1A1		FBXL2
AK2		PKP3	SHF		TLR3
S100B		NUDT21	VMA21		NSF
VDAC2		RPL17	MT-ND3		STRIP1
MAP3K14		OTUD4	MT-ND5		RAB38
PRKCH		THRAP3	HSPB1		PRKACA
SIRT3		ZC3HAV1	PHF6		PSMC1
CXCL10		ZNF146	THBS1		ESR2
DCK		AKAP8L	ITGAM		ATXN7
ENO2		ESYT2	SOCS3		VPS35
PRKAA1		ERH	IL3		TP53BP2
SKP2		G3BP2	SLC2A1		TRADD
DNMT3B		CPSF2	CRH		SPP1
E2F2		HELQ	BMP7		LEPR
HSPA8		GTF3C3	SMPD4		WWOX
CDK11B		DCD	CHGA		DDX6
MMP7		SEC16A	LAT		FBXO7
NIBAN2		PPP1R12C	TLR1		RAB7B
ATG5		HSPBAP1	FCGR1A		RAB9A
IL9		POF1B	KRT17		CSNK1A1
MUC1		PLEKHA5	SMPD1		AVEN
BCR		SRSF10	MYOCD		TLR9
UNC5A		TRAFD1	CASP14		TRIM17
MSH2		LACTB	MDM2		NAPA
AGER		TNRC6B	SPINK5		TUBA1B
INSR		LIMCH1	NGF		PPP1CA
DAD1		RAI14	MTOR		IL24
TOP2A		RBM14	CYLD		ELAVL1
GORASP1		SCYL2	LAT2		RAB6B
BUB1B		VBP1	PECAM1		IFNL2
MT-CO1		WRNIP1	NPY		MLKL
APEX1		YTHDC1	UBD		CAPNS1
RAG1		GOLGA3	OTULIN		RMC1
TNFSF15		FAM83D	CD34		ING1
CCNE1		LRRC59	FLT1		STBD1
BAG3		MGA	IRF1		MT2A
COL4A2		HEMGN	PTK2B		RAB4A
CENPS-CORT		MLF2	MAP4K2		RAB2A
FN1		CRTAM	ITGB2		KLHL22
DAPK2		SERBP1	IRS1		PLK1
RXRA		PNN	IL4I1		HAX1
MUC4		UBL4A	LAMP1		ATN1
TUBA1C		KCTD5	CCN2		EIF5
BMI1		ZSCAN20	CXCL9		TLR7
CDH2		AKNA	CHIT1		VPS41
SMAD2		APOOL	ADAM10		UBE2D3
LRBA		HRNR	SYK		EPM2A
PSMC6		PALMD	NR3C2		PSMC6
SYP		TLE6	EGR1		TEX264
CTNNA1		ZKSCAN4	COL5A2		SIRT3
CYP3A4		CTAG2	ACR		MTMR4
LTBR		CHTOP	PAM16		HLA-DQA1
ITGAV		ELP1	MAS1L		MAVS
SOCS3		RPL39	SCIMP		CCAR2
CCL2		SRRM2	NCF2		CTSA
SLC25A5		RBM25	CCR7		EZH2
SOS1		TANC2	SHBG		BMI1
SH3GLB1		SP6	BRAF		NTRK1
ACTB		ATP5F1C	PPARGC1A		SERPINA1
MT-CYB		H1-2	CAMP		KDM4B
CD70		CEP44	MMP7		TBC1D25
CD36		UBAP2	TEK		CASR
MME		TMEM44	DCN		LAMP3
KLF6		ZAN	BDNF		NPM1
TRAF5		LZTS3	PF4		NOS2
ERCC1		GSDME	CD163		GOPC
TNFRSF11A		RHOXF2	MUC1		PRODH
TIGAR		TMEM263	SULT2B1		PI4KB
RBP4		ZNF391	HFE		VPS26A
CCN1		H1-10	TAGLN		BCL2L10
ZC3H12A		H2BC12	RAC1		HSPA9
TIAL1		OBI1	XDH		USP7
SATB1		UTP11	IGHE		CREB1
MAGT1		MAIP1	CDH1		SOD2
CCL5		RBM14-RBM4	SNCA		PSMD2
NOS1		C20orf204	MAP3K1		CAPN1
OPA1			SMAD6		PSMC2
PIK3C3			PDE4A		VPS16
SERPINB5			STEAP4		GJA1
ITGAL			IGF2		TUBB
PRNP			CD79A		IL2RA
TSR2			SIGLEC5		RICTOR
EIF4EBP1			TBK1		PSMA6
ALOX5			LRP5		CASP6
LMNB1			ENPP1		ITGA5
TKT			IBSP		RGS19
TSPO			ARSH		UBE2N
ILK			PLAT		UTRN
BLCAP			KNG1		HLA-DQB1
TIMP3			GSTP1		GRN
SIX1			HSP90AA1		PSMC5
PEBP1			MYOG		HIPK2
KRT20			ABCA1		SPHK1
USP7			COL5A1		OGT
AXIN2			ATP5F1E		TOMM40
BMX			SLPI		AP2M1
MXRA5			HAVCR2		PSEN2
CDK5R1			NT5E		NGF
ITGB4			CCR3		MAP2
F2R			CRADD		XPO1
DDX5			NR1H4		CASP14
FST			HSPA8		TAB3
PLEKHF1			MKI67		MT3
PDCD10			KLRK1		SUMO1
H1-0			F10		FIS1
CEACAM1			POLG2		HLA-DPB1
VDR			SOD1		HLA-DPA1
GDNF			NECTIN1		PLEKHG5
RPL35A			FHL1		HLA-DQA2
WT1			TCIRG1		HLA-DQB2
FAIM2			COL12A1		BIRC3
GRP			TTC7A		MALT1
MAPK11			CDKN1A		SREBF1
BCL2L2-PABPN1			CCL18		BRCA1
STEAP3			ARNT		COL1A1
AIRE			ACE2		DIABLO
IRF3			TRAF3IP2		CCR5
UACA			THY1		SLC1A3
ALPI			SERPINA1		HDAC9
MIF			PCSK9		FOXM1
SLC2A1			CCL27		CHMP4B
DKK1			LTBP2		ITGA3
CRP			NDE1		TMPO
HSF1			LTBP3		PHB
RALA			MPV17		NCOA4
MEF2D			GATA5		CASP2
PPP1R15A			SMTN		WDFY4
XRCC6			MCAM		TRIB3
PXN			MMP14		HSP90AB1
MYD88			IL17F		SGPL1
NUP107			ALDH2		SIDT2
CARD16			CXCR1		IRS2
TYMS			MAP2K1		PEG3
CCR6			ADM		CAPN2
ARF1			POSTN		CCT3
HUWE1			HP		LMNB2
ITPR3			CD69		NDRG2
MAP2K6			NOS1		CCND1
VEGFD			BECN1		CDC37
SIAH1			MYOD1		ITGB2
ETS2			PLA2G4A		CD84
DNTT			CD2		PRKAG1
EPHB2			CP		DNMT1
MFN2			CCR2		CUL4B
PRPF8			MICA		TRIM65
TIMM8A			IL37		PTPA
CDH13			IRF7		TRPM2
CCR7			PLAU		BCL10
CDC25C			GALC		PTRH2
SYK			CD84		ENDOG
SOS2			KRT1		TRAF4
GPER1			NOL3		DVL2
IL17A			CIITA		VPS11
MMP1			IL23A		CTSS
EI24			CDH5		RAB5C
UNC13D			FDFT1		TRIM6
BTK			CD58		PLEKHM1
PPID			CYP2C8		ANXA5
PTGS1			CAV1		IL13
CYLD			S100B		PROM1
U2AF1			ADRB2		FMR1
PKN1			SI		PIKFYVE
ZFAT			IL18BP		SERPINE1
CXCR5			DSPP		EPHA7
RASSF5			ZMPSTE24		RAB27A
ANKRD49			CLDN1		CASP4
ALB			CD44		DFFA
MAPT			MCL1		IGFBP3
HDGF			NAA50		RAB25
CIB1			CD274		NEFM
PDGFB			FCER2		LDHA
NOD2			SAA1		RAC1
AIMP1			AQP2		VDAC2
TGFB2			CYP19A1		ATP6V1A
HBEGF			EIF2AK2		BSG
SPTAN1			DAB2IP		HLA-DRB4
DHCR24			IL12RB1		CAMK2G
PAK1			LACTB		EEF1A1
AURKB			IDH2		NIPSNAP2
RALBP1			AGT		FN1
APOE			IL17B		PLD1
RPS19			FABP3		PTPN11
CCR3			BAG4		PCNA
SERPINB3			ABCC2		BIRC7
PSMC2			MME		PIN1
SLC30A5			CHKA		TRIM8
SLC30A7			FCGR2B		ACTB
BMP7			USP18		SKP2
SOX2			SLC19A3		HNRNPA2B1
SNCA			CPOX		ACIN1
RAD51			GATA2		GLUD1
CYP1A1			CYP2E1		PLA2G4A
RPSA			MYH7		PEBP1
CENPS			CD59		RMDN3
CEACAM5			CXCR2		TBKBP1
PLEKHF2			ATL1		DRD3
CD80			AR		VHL
CD247			FDPS		NLRP6
SMAD3			PES1		GZMB
PPARA			DPP4		IRS4
UCP1			TNNT2		PDK1
FCER2			GRB2		SPG11
ARFGAP2			TLR7		CYC1
PLA2G6			ANGPT2		CCNB1
APBB1			DIABLO		IKBKG
GLI1			BAK1		VIM
ITGA2			TIMP3		FERMT2
KRT19			SOX9		IL6ST
FGF1			MRC1		MLLT11
TNFRSF17			SOD3		CSF1
CSNK2B			SCARB1		LGALS1
MGMT			HMGCR		HGF
NTF3			IL10RB		YWHAG
TNFRSF13C			CYP2C9		HSPA1A
HTATIP2			ATG5		TRAF3
KRT14			AREG		BCL2A1
IDO1			GPX4		ADIPOQ
MVP			BID		RAN
CLN3			CHI3L1		SLC37A4
PIK3R4			MEF2A		SKP1
FAIM			KLRD1		COPZ1
DAP3			ITGA4		EEF2
CHGA			KRT10		PML
PRL			KIT		KDM1A
FGF7			KRT16		CGAS
TNFRSF13B			FGB		SMAD2
BNIP1			PTEN		FLNA
TUSC2			SUCLG1		EPHA1
NIBAN1			COL9A2		COL10A1
TUBA3D			COL9A3		DDB1
PPP1R13L			LRRC7		SCFD1
FYN			COQ8A		CREBBP
RPS15A			ASPRV1		EPAS1
IFIH1			SPRTN		TMED10
XRCC1			HECTD4		PPP1R13L
DUSP1			CSRP3		CD4
RPL11			SLC12A8		KIF5B
ALPL			FBXL19		PTGS2
CUL5			CASP2		KDM4A
PAM16			UGCG		CD82
EZR			PDE5A		EHMT2
CCN2			IFI27		G3BP1
TAF6			ATM		PRKCI
FGF5			CARD14		SVIP
IGHM			AGTR2		NLRP4
ID3			ORAI1		IL1A
EPCAM			LY96		BACE1
SHH			NFAT5		CFTR
TF			PDCD1		PIM1
HLA-G			SRF		PRKCQ
PAX5			CYP1A1		FASLG
ALDH1A1			OPTN		RRAS2
ENSG00000284934			DDIT3		RSL1D1
RPL5			ARG1		RAB30
RPL15			LRP6		IL10RB
ATF3			EPHX1		RAB32
CR2			NF2		ENSG00000284820
ALDH1A2			SFTPC		NR1H4
MATK			HSPA5		PSMD3
CLPS			HTR2A		UBE2D2
CXCL9			CD81		FLT3
RTN4			SQSTM1		UBA1
CCNG1			TRAIP		SPTLC1
SAT1			CDKN1B		ALB
EPHA3			CDKN2B		NIPSNAP1
B2M			TLR6		JAK1
UCHL1			CDC6		PGK1
CYP2E1			SHC1		ALDH2
DCC			PGR		RASSF5
MXI1			LAMC2		CSNK2A2
NUP133			MYD88		NOX4
GET1			IFNGR2		NQO1
DICER1			PSAP		THBS1
IL2RB			LGALS3		ITGA1
AKR1C1			PPBP		RAB6A
RPS27			ZC3H12A		PIR
CD55			HADHA		RAB41
KRT8			PLAA		WDR26
TNS4			ASAH2		HK1
RUNX2			PPIG		TNFRSF21
G6PD			STIM1		ORMDL3
ATRAID			TOLLIP		RUFY4
PAX3			PTGER3		EIF4E
CAVIN2			SSBP1		EIF4G1
NDRG2			PIK3R1		DDX5
MCM2			PGAM5		SEC23A
CDK11A			RAB7A		SEC24C
CD24			HS3ST1		NUP93
HMGCR			ERCC4		CD209
BCL3			IL6ST		KL
EPB41L3			RSF1		CDH1
SMARCA4			PRKCA		ANXA1
IL1R1			IVL		NEDD4L
GNRH1			EPCAM		PFKP
TCN1			AXIN1		CXCL12
SRSF2			RBCK1		STAT1
RNF144B			ACKR1		XRCC5
PSMC1			IGFBP1		AGT
CHKA			CASP4		NR2C2
NFKBIB			SHARPIN		PDE4A
EPOR			S100A9		ITGA2
PHLPP1			CCND1		MFF
RTN3			TSC1		AIM2
STRA6			GOLM1		UBXN6
PLA2G1B			DEFB4A		SNCAIP
ANGPT1			DSG2		EMD
SEMA3B			TLR8		NFKBIA
SNAI1			SST		RALB
MALT1			FGF7		RNF216
PSIP1			SERPINF2		DICER1
ARFGAP1			DMP1		TNFAIP8L1
TRIP11			IFIT1		CALM1
NT5C			GSDME		RAB11B
ARFGAP3			PLA2G6		ATP5F1B
NUP85			PTK2		PELO
NUP160			FOXO1		TET1
RAB3IL1			GJA1		SNRNP70
AHCTF1			ALKBH7		LDHB
MAS1L			NAT2		NPEPPS
VILL			LTA4H		PSAP
NUP43			F2R		KRT8
ALPG			COMT		EPRS1
MDC1			FHL2		REST
RPS7			TP53BP1		TGFBR2
MAP3K2			GATA3		IMMT
SET			KRT14		C1QBP
SFN			CD55		RPS6
ANXA2			GSK3B		CUL4A
TEK			MT-CO2		MYH9
ID2			CDK4		CRYAB
ITGB3BP			PGF		GSTP1
FOXA1			BSG		FBXL3
BEX3			PSMB9		BST2
RPL35			SLC25A4		KAT2B
GZMA			GMNN		H2AX
ATF2			NPTX2		EEA1
PSMA1			KRI1		SLC25A6
RPL26			M6PR		RCAN1
DIDO1			MTX1		TFCP2
ARNT			AVP		GBF1
JUND			MADD		MYO6
HK2			ASAH1		RTN3
NKX2-1			TNNI3		HDAC2
MDM4			KRT19		RABGAP1
CD22			CACNA1H		GLI3
HNF1A			LAMA3		IFI27
IL6R			PAPPA		HSPD1
RPS17			CYP1B1		ATP6AP2
CACNA2D2			ACADM		PYCARD
GSR			LAMB3		VTI1B
THAP3			MUC5AC		PABPC1
HSP90B1			TFPI		JAK2
RPL18			RHOA		SERPINB5
RPS10			IL36G		TBC1D7
SERPINA3			KRT7		SERPINF1
CARD11			SIVA1		PSMD14
LEP			PLCG1		DDX58
PPP3CA			TLR5		TUBB3
CREBBP			BRCA1		PTPN2
RBP1			GNAI2		HSPB8
LRRK2			GFM1		TERT
RPS28			GYPC		PDYN
MAPK7			LCMT2		CHEK2
TUBB3			SFTPD		CAMK2A
ELAPOR2			BAD		HIPK3
RPL27			SGCD		ITPR3
SMPD1			SFTPB		FZD5
NR1H2			HBEGF		STMN1
GFAP			MGP		SETD2
RPS24			PRKN		TOMM20
RPL31			ASS1		BRD4
HSPD1			FGA		CHERP
PKM			RB1		HNRNPK
KRT7			SLCO1C1		AZI2
DYNLL1			CNR1		EEF1A2
CYP26A1			GLB1		TGFBRAP1
CA9			IDS		NEK9
ALDH1A3			AKR1D1		HADHA
TGM2			ERCC6		CACYBP
NUPR1			PISD		COPS5
CD7			GNS		NEFL
IGHG1			CDC45		CD47
RPS26			ACAD9		ATP1A1
POT1			CDT1		TRPM7
PNP			CASQ1		IFT20
KLLN			SLC39A4		MBNL1
MMP14			SUMF1		PFKFB3
DPP4			FLAD1		TFE3
PTPRG			DARS2		EIF5A
CLDN7			PDGFRL		CALR
ARAF			NFU1		USP9X
VAV3			ORC4		EXOC8
EGLN3			PPA2		NGFR
SST			MEGF10		SLCO1A2
CD59			FOXRED1		SMURF1
SOX30			ORC6		CKAP4
COX5A			MRPL44		VDAC3
TLR9			PRICKLE2		TBC1D15
CALR			MRPL19		ABCA1
UBA7			AMELX		GLG1
APLP1			MTUS1		IMPA1
ITGA4			NDUFAF5		HDAC4
CARD14			SNRNP40		CLDN1
ADIPOQ			SLC22A9		CCT8
DSG1			MEPE		NTF3
CD86			NAXE		TICAM1
PPIF			EFL1		FGF1
PRAME			IL10RA		CXCL1
SSTR2			DNASE1		RAB3GAP2
ITGA5			IGF1R		KPNA2
EIF4E			CALR		MST1
MSMB			S100A8		MAOA
PGF			NIPAL4		RAB13
NSD1			TWIST1		VAMP7
SEMA3A			CFTR		VPS13D
OGT			NDUFAF6		NCOA3
KDM4C			IRF9		SNAP23
PPP2CA			GSR		DYNC1H1
TUBB2A			MBP		MBP
LOX			RPS19		MID2
PROS1			HLA-E		SLC2A1
ELAC2			APLN		TOP1
NCOR1			GC		PSMD10
DNMT3A			AHSG		APOL1
FNIP2			GNB3		ZFAND1
MSLN			RNF31		MAGEA6
TXN2			HLA-DQA1		PCM1
ECT2			VDAC1		TP63
ZFP36			PLA2G7		FGFR2
TCIM			FGL2		KRT18
MS4A1			BDKRB2		ZFYVE26
GAS6			IL16		PCLAF
ASAH2			HDAC1		UBB
TSC22D3			ENO1		RPLP1
PGR			TAT		CTTN
CTNND1			AMACR		PAICS
CCNE2			SYS1		MPP2
GJA1			ENO2		CANX
ERCC2			CCR4		CCT7
TMBIM4			GDF15		FKBP8
RPS6KA1			GRN		UBTF
ZNF423			CYP2C19		IPO5
RDH10			NPPC		AFG3L2
BCL2L15			SPATA2		ADAM17
CADM1			SREBF2		RALBP1
SRGN			DNAH8		CIP2A
CALM1			F9		TSPO
TATDN1			TH		CST3
S100A9			ALOX5AP		IGF2R
IRS4			G6PD		DNAJA1
TCF7			HNRNPU		SAFB
TMPO			CKB		MYD88
STPG1			FLG		DEGS1
ALOX12			KCNJ5		ATP5F1A
NDUFS4			MAGEA3		PSMC3
S100A8			IFNAR2		EDEM1
ITGAM			FOXM1		PRKAG2
CCL3			VIP		NCSTN
MAPK13			SEPSECS		APEX1
COL18A1			PDHA1		PKD2
ALDH3B2			SLC6A4		KAT2A
RDH16			CFL1		P4HB
FCMR			GPX3		UBE2D1
IL3RA			PTHLH		AHR
STAT6			SOCS1		PIP5K1C
TREM2			FANCA		KAT8
PGAM5			MAGEA1		IRF5
LEF1			CAPN3		HNRNPU
DYRK1A			HTR3A		RAB3GAP1
FEM1B			PTGER4		ABHD5
DSG3			SULT1A3		MAP4
DDB2			RPL11		GEMIN4
NAE1			RPS14		PSMB5
COX4I1			RPS17		RABGAP1L
MAEA			CD68		TMEM192
PLA2G4A			CTSK		SOX2
BLK			SLC22A5		ATP6V0A2
DMTF1			LORICRIN		RPL18
UBB			CYP11B2		PAK1
RRM1			KIR3DL1		RAP1A
PIM2			PLEC		HSD17B10
FIS1			HMGA2		HNRNPH1
CCNA1			ALOX12B		ATP5F1C
TGFB3			ALOXE3		MON1A
PPM1F			CYP4F22		NCL
EIF4G2			SDR9C7		CSF1R
GIMAP5			GP1BA		COX4I1
PEG3			CD1A		VTN
TUBA4B			ADCY5		EPHA6
ELAVL1			ADD1		CIB1
MNDA			RPS10		PTBP1
KCNIP3			RPL26		STX7
LIMK1			RPS24		FEZ1
IFI6			RPL38		SYK
UNC5D			C1S		EGR1
SMAD7			HMOX2		AGO2
POSTN			HBG1		HSPB6
CCR5			DUSP19		KDR
FLCN			MPL		AURKB
GSTM1			F8		BAG1
AGAP2			ASGR2		ING2
THAP2			GRK2		CCT2
KISS1R			IL22		ULK4
TWIST1			PRKAR1A		HERC1
PARP3			AHCY		GLS
PRUNE2			PSMA7		POLR2A
KRT5			COG2		RUVBL1
BGLAP			CASP6		CLINT1
ID4			SYP		FBXW5
HNRNPA1			RPL5		DMPK
PHB			RPL15		SACM1L
ALDOA			TUFM		CCNA2
TUBB6			RPS26		DDX1
PFKFB3			RPS29		PSMD11
ASCL1			GJB1		RAB17
LATS2			CTF1		LRP1
LGALS9			TERF1		PRKG1
TFEB			MAGEA4		SEC23B
SHISA5			CS		SEC24B
ENO1			TP63		PHGDH
A2M			FUT4		EXOC4
RNF13			PRKCB		HSPA1B
PPP3R1			SLC10A1		SLC33A1
RPS29			CYP2D6		ATP6V1G1
MAPKAPK3			KRT13		PSMA1
PIM3			MATR3		HNRNPM
BEX2			GSTM1		RARA
HOXB13			NQO1		TBC1D2B
MPL			YAP1		PPP3CA
TFPT			PIGR		MECOM
SAA1			RPS20		MDH1
APC2			GFAP		DBN1
ERG			DES		DEFB103B
CAMK2G			C5AR1		H3C1
KAT2B			SLC12A6		SPTLC2
BSG			FXN		CUL2
GRPR			PROM1		RPN2
RCVRN			ERCC8		BAG2
NTF4			NANOG		GSN
SFRP4			IMMT		GCN1
CD34			HSPE1		PRKD1
ELK1			CRAT		ABL2
AICDA			ZEB1		CNOT4
SRA1			SYNE1		CDH2
KEAP1			LAMB1		ERCC6
ING3			IL21		GRID2
SNAI2			AMPD1		NOP56
TK1			PTPA		RBM8A
IVL			ELK1		CYLD
F2			GH1		IL37
SERPINE1			HSPA1A		RAB3D
GPC3			DDX3X		BCR
DROSHA			PSMD10		PLA2G1B
PDCD2			CDK2		CCPG1
SRD5A2			LIPC		XRCC6
CCKBR			THBS4		YBX1
WNT1			MSH2		CERKL
NOX4			MECOM		MGMT
CIP2A			SH3TC2		SGK1
IGF2R			LUC7L2		CTSK
SOAT1			CXCL11		GYS1
RNF139			LCAT		SNCB
ITGB2			RASA1		INA
CAPNS1			SERPINB3		KDELR1
ENG			APOA4		PGR
NLRP3			HLA-DPB1		IL7R
LRP5			NR5A2		UCP2
IL16			MYDGF		AGK
CD5L			CTSD		PI4K2A
MXD1			DSC2		FTH1
NNMT			CLNK		COPA
FLI1			SPHK1		DYNLL1
CSNK1D			DDX39B		HSD17B12
SGK1			NF1		SDCBP
IREB2			COL11A2		ADPRH
DUSP19			SDHC		TPT1
CNR1			TERF2IP		PSMD7
HNRNPA2B1			SUMO4		BLOC1S1
CALCA			CX3CL1		RAD51
UGT1A1			CFH		FKBP4
CRYAB			PKLR		RCN2
RNF41			MYH6		ITGA6
PPM1D			PDSS1		FAF1
TUBA4A			MRPS22		SYP
FGF8			APEH		PRDX2
SLK			NBAS		STX12
DNASE1			ATRN		ITGAM
PSEN2			ATP5MD		GSDMD
DAP			LTF		APOB
DEDD2			BMP1		MMP13
CBL			E2F1		APOA1
NLRP10			ZFP36L1		CDH17
ACTC1			ARFGEF2		RASD2
ROR1			C5		IRF8
PSMA7			AIMP1		CCL2
CALM2			HAMP		PRMT5
CTSL			F2RL1		ILF3
FABP4			ITGA5		TBC1D2
CALM3			BABAM2		DACT1
HSPBAP1			ZFP36L2		CLCN3
AOC3			BCL2A1		ANXA2
ZAP70			HBG2		MCM7
SAV1			PDGFRB		SLC3A2
GRAMD4			RRM2B		HGS
PLK3			ACADS		USP33
RNPS1			SLC25A20		TGFB2
ZFHX3			GLRA2		RASSF1
ADA2			APTX		PEX3
PHLDA1			RPL35A		HACD3
SOCS1			ACD		LITAF
GPX1			MMACHC		DMXL2
TTR			TSFM		PLAC8
PCSK9			ASPH		SHH
GAST			COQ6		GNAI3
FANCA			GBA2		TJP2
CTAG1B			COQ2		GSTO1
SRPK1			COQ9		ANK3
TGIF1			U2AF1		COPE
PIN1			POLRMT		MRAS
GATA2			LIPT1		PIM3
NUMA1			LTBP4		XAF1
RASSF6			ASGR1		IL12B
CHD8			NDUFAF3		NKX2-3
VEGFB			EIF6		HNRNPA3
LPL			PDSS2		MAP1A
KLK3			SRP72		KLHL3
ADAM10			JPH2		PDGFA
TRIM28			GFM2		PPP1R15A
DNAJC6			ANKRD26		SLK
STN1			COQ4		CACNA1C
SLC49A4			TACO1		BTRC
IGHV3-21			GABRQ		HCRT
SAP18			MIA2		CSTB
MIEN1			ADSS1		SMC3
IRAK1			PTCD3		RPA2
HOXB9			SNU13		FARSB
CD82			PTCD1		SND1
CRNDE			SLIRP		SFXN1
MCM3			FRMD1		SLC25A3
CYP2D6			UTP4		PSMA3
MECOM			SLC2A4		TXNIP
RARG			IRF2		ALDH7A1
HSPG2			GLUD1		SYT1
IRS2			IRF8		SLC25A22
EIF3H			RBP3		CAPRIN1
FHL2			GJA4		TWNK
TUBA1A			TNNT1		PXN
SMPD2			MMRN1		ALCAM
F2RL3			RFFL		FBLN5
UBE3A			ETS1		TNFSF15
MSH6			VEGFC		RAB5B
IL21			APOC3		H2BC3
MAF			ACOD1		GLI1
GAL			LIF		ADRM1
PPARGC1A			ITGA2B		CD274
MAGEA3			PLAUR		LSM4
EIF5A			F2RL2		XDH
PSMC4			PYCARD		MTM1
STMN1			HSD11B1		KPNB1
MAP2K3			SREBF1		PSMD1
MMP3			ABCC1		USP8
CCN4			AKT2		STX6
CNR2			S100A1		SEC24A
IRX5			SNAI1		EIF4G3
PMEPA1			ABCG2		TRIM14
ITGA3			GNRH1		TPCN1
XPA			PRDX2		GAB1
CIDEB			CYP2B6		DRD2
FSCN1			SDHB		TUBA1A
ITGAE			HSPB2		SLC25A1
TNK2			DAG1		SLC25A13
AKR1C3			CETP		TOP2B
EPAS1			TYK2		UBE2L3
PSMB1			PXN		GFER
JUP			SELPLG		PSMD12
VTCN1			TACR1		AXIN1
DHFR			ITGA7		SET
UBE2K			GNLY		CARD9
NPRL2			WWOX		GFM1
TM2D1			ICOSLG		MTHFD1L
TCL1A			BPI		FLOT1
PPM1L			HPRT1		OTUB1
CDK9			SMAD7		PITRM1
AIMP2			OTOL1		MT-CO2
GHRH			SLAMF1		TRIM49
CD38			CSNK1A1		PI4KA
ERCC5			G6PC		LRP6
SEMA3F			IL32		ADH5
NFKBIE			CDK1		FGF14
PDGFD			FBL		FANCC
FKBP14			PRDX1		CCT4
UBD			TIA1		ALKBH5
NES			PDE4D		CDC25B
URI1			PTGIS		KIT
PHLDA3			NEU1		TBC1D9
HIPK1			H4-16		DYNLT1
CXCL13			INSR		SLC25A4
CDIP1			CAV3		TSG101
TOB1			SLC6A3		AP1M1
XRCC3			MAPKAPK3		HAVCR1
CAST			GATA4		ILK
CR1			CKM		ATR
PINK1			TLR10		ELOB
POU5F1			ITGA2		TCP1
PPP2R2A			MICB		ACTN1
PTGER4			PIK3CB		PIAS4
DKK3			CYP17A1		IL1RN
TRIP13			PPP4C		VCL
MAOB			CD1C		SERPINH1
PSMB9			LRP1		PRDX3
NOTCH2			RPL6		RPS6KB2
TTK			DNM3		PRKCE
IDH2			SLC40A1		CLEC4A
USP8			EMD		GATA4
NME6			PI3		PLK3
SPARC			MAFB		LRBA
KLF1			LPA		CUL5
SH3KBP1			HNF4A		SLC25A5
GLRX2			CR1		RIF1
CSF1R			PDGFRA		PTOV1
ENPP2			RPS6KB1		MLF2
SPAG9			MVP		CD40
PDE4A			IRAK1		NTF4
TFDP1			H2AX		SUPT5H
SFTPC			APOA5		MITF
CCN3			IL12RB2		PSMD13
MOB1A			DNAJB6		RUVBL2
EEF1A1			FIP1L1		NR1H2
EEF2K			CYP11A1		NUP205
MYLK			CSF3R		PPP2R1A
CERK			PTGER1		GDI2
ADAM15			IFNAR1		SSRP1
CD1A			RUVBL2		XPOT
ABCC2			AKR1A1		TBC1D7-LOC100130357
MUC5AC			PDP1		EPHA2
CDH5			APOA2		MAP2K3
HNF4A			CLEC4M		ITGAL
KIDINS220			EPAS1		EPHB3
ITGB3			C1QTNF12		FURIN
C1D			CENPF		TNFRSF10A
NME2			TFAP2A		TNFRSF10D
TIMELESS			DSP		IL13RA1
LAMC2			SAG		HTATIP2
HSD17B1			FASN		RAB31
CDKN2C			MMP16		RAB14
AQP4			GHRH		CREG1
ADAM12			RXRA		PDIA3
MUC16			KRT20		CCZ1
ACY1			CDKN1C		HMGA2
CCL19			TIFA		STK38
PSME3			CDK6		TJP1
YBX1			FOSL1		CYP19A1
TMBIM1			BRD4		CAST
CYP3A5			TFAM		NDUFS4
RPS6KA3			WNT4		MRC1
PRDX3			TNPO3		ATXN1
NTN1			PIK3C3		MUL1
TUBA8			MEF2C		CDK5R1
MTAP			SOX2		ATP6V0A1
CD63			ABCB11		VAMP3
MYCL			TRPC1		TNFRSF1B
PRKDC			EZR		NR1D1
ZEB1			IL24		IFT88
TNIP2			GPC3		PCLO
LMNB2			EREG		ANKRD49
PTCH1			NSMAF		SIDT1
ZMYND10			DNASE1L3		PJVK
PUF60			PRKDC		NTRK2
TUBB2B			ZEB2		PRDX1
BCL7B			SERPING1		SLC27A4
COL5A1			RORC		FKBP5
PAX2			THBS2		RPL7
NTS			SFRP1		IFNA1
HPGD			MGMT		LGALS9
C1QBP			CCNA2		TRAPPC12
DUSP5			SORT1		LARS1
SERPINB10			PRPF8		FGFR1
NCOA1			TNC		PRKCB
RBX1			GLUL		SNAI1
MAGEA4			ZNF71		DDA1
CHRNA5			AURKB		PSMA4
ROS1			UGT1A1		PCK2
COL4A3			RAB27A		WNT3A
EXO1			NPR2		UBE2V1
PSMD10			MEN1		STXBP3
ADAM17			PKP2		NOP53
SELL			PON2		ARG1
PAGE4			SRSF6		USP15
TUBA3C			ERAP2		SPI1
KLF5			BRINP3		LAPTM4B
MAGED1			ANXA2		ST13
HTT			GPNMB		LAMTOR1
MARK4			ADRB1		NRBP2
GABRA3			MTR		SEC31A
AKR1C2			APOBEC3G		UBA5
BAP1			ABCC3		G6PD
BCL11A			HDAC8		IL1R1
S100A2			TRIP4		GRB2
WNT5A			LAMA2		PRKCG
IFNAR1			DNM2		SMARCA4
HPN			NPR1		GBE1
EDNRA			TXK		UCP3
TICAM1			PCCB		RELN
HBG1			MCM5		DEFB103A
IFT57			CPB2		PIP4K2B
RBL2			GNA14		ECHS1
MED19			KIF2C		KLF4
CALB2			HBA2		COL18A1
RXRG			NDUFA4		PSMA5
IGFBP2			PCSK2		DDX17
PARL			CD1B		FXR2
P2RX1			CCR10		ACACA
NMBR			ARFRP1		LBR
CEACAM7			MMP17		ENPP1
PSMC5			SERPINB4		SMPD1
DNASE2			DBH		GANAB
ING5			P2RY12		CUL1
INHA			PYGM		SLC25A11
ACE			H2BC21		CAND1
CYP19A1			CLCN6		RBMX
PRKACA			PSD3		PSMA2
THY1			CACFD1		MTCH2
HBA2			RARRES2		PEX13
EWSR1			KRT5		BLZF1
CXCL1			PIK3CD		CCN2
CDC20			SERPINA6		KLHL20
RAD21			TIMMDC1		RAC3
BIN1			PYY		HNRNPDL
IGBP1			GNMT		OCLN
PHLPP2			F11		FOXG1
CXCL11			LNPEP		UQCRC1
GPT			CRYAA		FLOT2
TLR3			TUBB2B		HM13
RPS6			CHIA		GTPBP4
CCR8			KDM4C		SYNCRIP
LDHA			NR1I2		C3
EPB41L1			GP6		DDOST
PCLAF			BUB1B		NUP155
LAMA5			SMARCA2		PRDX4
VCP			TPMT		KISS1
CLPTM1L			PIK3R4		CAB39
CEACAM6			NDUFS3		IARS1
SRPK2			CTSA		GPSM1
UXT			MASP2		MON1B
FCGR3A			CPT1B		FOXE3
ROBO1			BCL11A		WRN
CAP1			CTTN		TRPC5
HDAC2			HBA1		CD24
NTSR2			UTS2		BMPR2
DPF2			TERF2		GFPT1
ELOC			PHACTR1		ABCD3
AKTIP			SACS		GHRL
NCOA3			LAMTOR5		ZWINT
TLE1			KIR2DL1		H1-2
COL5A2			NELFCD		DCAF1
EDNRB			H4C15		PPP2CB
CCNL2			TP73		IGBP1
ENTPD1			S100A12		NHLRC1
MTCH1			EPHB2		RPL15
CCR4			SLC2A6		SIK2
WDR92			WASL		TBC1D9B
CAPN6			FUS		PRKAR1A
NMB			STMN1		SCD
NAPSA			HSD11B2		EWSR1
KPNB1			CXCL2		TRPC6
CS			TRIM32		FGF7
TH			SLC1A2		PC
SLC2A3			UCHL1		KIF23
EPHA7			SIRT6		MEF2D
IL4R			HRH1		CLTCL1
HDAC3			SPPL2B		IL23A
EIF3F			ALK		SNX17
EPHX1			ACTC1		CREB3
LAMA1			SP7		VPS13C
FAP			AMBP		OSTM1
HBE1			KAT2A		CDK5RAP3
PRKD3			GAA		SAFB2
PPP1CA			ARID1A		SLC16A1
BMPR2			HOXA1		CD46
GPRC5A			COX4I1		SLC7A11
VAV1			IQGAP1		PLSCR1
ASAH1			RBBP4		PFKFB4
CBR1			POT1		NAT10
HBG2			MIPEP		SLC22A5
RB1CC1			RPL31		M6PR
PSMA5			CA3		MTMR6
PVALB			MGAM		TERF2
MAGEC2			COX4I2		TRAPPC11
GLRX			NPC2		DYRK1B
CELF2			HPR		ITGAV
IL19			PDLIM2		RAB27B
GGT1			UGT1A8		SIVA1
USF2			CGAS		CTNND1
RCAN1			TRAF7		IQGAP1
BRS3			CASR		SLC25A10
RHCE			ERBB3		ADNP
B3GALT6			NR0B1		KHSRP
ELAVL4			KDM6A		IPMK
HBA1			RAD21		GLTP
PSMD4			ARID1B		VPS26B
EML4			HGD		SREBF2
CDK7			GMPPB		PLCG1
AGK			KAT6A		SLC2A4
CXCR2			LEMD3		CCL5
MT-CO2			KMT2D		CCDC88A
PSMD2			FKRP		USP22
LYRM1			NIPBL		SPRED2
IL1R2			TMEM43		GPS1
RXRB			LIMS2		OSGIN1
TMEFF2			SYNE2		UBL4A
PPP2CB			ANO5		PTK2
IRF5			TRAPPC11		MAP2K7
COLEC11			LIPN		OSBPL8
KRT10			SELENON		WNT5A
IAPP			GFER		ASNS
TCF7L2			DPYD		TKT
LAMC1			HK1		FOXP1
TLR7			RALBP1		WASF1
SMPD3			IDO1		CLOCK
TAP1			PDHX		RPL22
ANPEP			ABCC9		PDIA6
RFFL			FMO1		TBC1D10A
HELLS			IL36A		TARS1
CUL1			GBA3		PLAA
KDM1A			XRCC5		ATL3
CAPN10			TRIM63		GPX4
GLP1R			SSTR2		PSMA7
DUSP13			HPSE		ARRB1
PSMD1			MAT1A		TTF2
CHRNA3			RPS6KA1		ZFP36
FBXO6			TXNRD1		VTCN1
UBC			TNIP3		LONP1
LRP1			SCN5A		MFN1
TNFAIP8			ADRA2B		SEC61B
APPL1			GRIK1		HSPA2
CERKL			PRODH		CLTA
GGPS1			SUOX		NAP1L1
CCL22			ATP6V0A2		HERPUD1
NECTIN4			MYL3		CYP2D6
HSPA1B			PNPLA6		COX5A
MST1R			LIG3		ALOX5
COX6C			NDUFA10		SERPINI1
ITGA2B			COL11A1		IGFBP2
HNRNPK			CD2AP		SH3GL3
IGH			NDUFA9		DHCR7
CDX2			TFB1M		HPSE
ACP5			TFEB		CYB5A
ZEB2			COX8A		MAP3K14
ITCH			COIL		GRP
TP53INP1			RSAD2		TBC1D1
PRDM14			UGT1A6		PDCD5
NOX1			SLX4		SH3GLB2
CDC6			DYNLT1		RETREG3
NAT2			ATG14		RETREG2
DLEC1			H4C8		ATP1B1
FBL			PRDX5		LATS1
MKRN1			ADH1B		SLC1A4
ACER2			GSTM3		SNRPD1
DNAJA1			UTRN		CEP131
FLG			ROCK1		ENO1
GRN			BRI3		STX8
SDC1			PLK1		CYP2E1
CAV3			COPS5		SERPINB2
SLC39A1			SMARCA4		HADHB
BPIFA1			PTAFR		TRAP1
NOVA1			PTH1R		NAA10
PARP4			CD47		FKBP15
KRIT1			HRG		STAMBPL1
MMP13			CYBB		JOSD1
RPS6KA2			WNT3A		JOSD2
MPP1			CEBPB		ARL1
RIOX2			CCHCR1		TRAPPC6B
FOXK2			DLD		EPC1
IQGAP3			ABCA3		NAPB
TMBIM6			LIG4		SLC43A3
PLEKHO1			POR		RPLP2
PLCG2			GNA11		CD36
IGFBP7			FUCA1		CCND3
UBE2D3			SCN1A		SIRT5
AKR1B10			SCO1		RPL4
MITF			RYR2		SIRT7
NAT1			VKORC1		DDIT4L
TLCD3A			GAMT		PHLDA2
SPN			GABRG2		GPRASP1
TRIM69			NDUFS7		VAPA
GRIN1			UQCRC2		MAPRE1
STIM1			ACAD8		TUBB4B
SEMA5A			HEXA		KPNA3
PTH			CLCN2		DHX9
TARDBP			NDUFS1		TBL2
F10			NDUFS8		GATAD2A
PPP5C			PDHB		ABHD10
CHRNB4			IVD		RALA
CSNK1A1			AIP		FBXW11
CCK			MCOLN1		NEK7
INPP5D			MYL4		KDM2B
KIR3DL2			NDUFB9		GOLM1
SPATA4			NDUFS2		RTN4
ACER1			NDUFV2		MARK2
CD1B			NDUFA6		SHC1
PSMD13			NDUFA1		MPP1
WDR26			NDUFA12		RPS6KA1
BAG5			NDUFA13		NPR1
FASTK			PYGB		UQCRC2
ACTG1			ATP12A		MCCC1
NOP53			CDKL5		PHLDA1
PSMC3			COX6B1		EMC6
DEPDC1B			HIBCH		HMGN5
GRIN2A			CLN3		LYN
WDR35			MRPS16		PPP1CC
SELENOK			DDX11		EIF3A
NSG1			NDUFB8		AP2A1
GNB1			NDUFS6		DDX39A
RPS13			NOP56		CERS2
CISH			PEX6		MAP2K2
NOG			DOCK8		IRF7
NUAK2			RNASEH2A		PLN
UBE2Z			SYNGAP1		RAD23A
HERC1			NDUFAF4		CPT1A
TOMM40			NDUFB3		RPSA
DLK1			PFAS		TRIM28
FKBP5			PALLD		EIF4B
SDHB			PNPT1		SEC24D
PDE3B			INPP4A		MVP
SIRT6			NDUFA2		MARCHF7
HAX1			GNPTAB		SNX14
AKR1C4			GNA15		TFAM
OMA1			ATP4A		UCHL5
GAB1			CPD		USP19
VIP			DECR1		TMEM106B
NIBAN3			NDUFAF1		ARAF
SCGB1A1			CDH17		MARS1
CAV2			IARS2		CARM1
KRT1			SDHAF2		NDUFA13
CACNA1C			SLC2A13		PCBP1
NCOA2			TTPA		ECSIT
CD151			UNC119		BCL2L12
TOLLIP			PUS1		FBXL20
TPD52			MUC5B		ZFPL1
GRIN2B			THBS3		WASHC2A
CSF3R			UQCRQ		MAGED1
C6orf120			FUCA2		RANBP2
MAOA			CLDN6		NONO
ATP5F1A			GTPBP3		GNB2
MAP2K5			COX7B		UFM1
GLUL			GRHL2		HMGN2
THBS4			IFT122		UFC1
MAP1S			PROP1		SEH1L
CHI3L1			SPTLC3		TGOLN2
FPR2			PIGB		RARRES1
HOPX			PUS7		HERC5
PSMD6			FBXL4		YOD1
EFNB3			COX20		SLC1A2
NSD2			HBS1L		DAB2
PRKAB1			CERS3		HACE1
NCSTN			NDUFB11		UBASH3B
LATS1			SMYD1		UHRF1
MT3			SLC25A46		RCC2
PSENEN			NUBPL		TBC1D10B
PLS3			TTC19		TBC1D16
NME5			TMEM126B		TBC1D19
ATRX			RNASEH2C		ACTA1
CD5			WLS		ARRB2
IGFBP1			LMBRD1		AP2B1
H1-5			CCDC90B		TLN1
STYXL1			ATCAY		MTA2
ABCA1			GIMAP4		WDR48
PSMD14			NOP58		EIF5B
ITK			SMG7		RBM26
PIAS1			TMEM70		SERBP1
TUBA3E			ATPAF2		DNAJB2
TSG101			APEX2		SYVN1
TAOK1			MAGEA11		IFIH1
MAPK12			ENTPD7		ATP2A3
KISS1			CUTC		GOSR1
SOX4			COX14		ARL8B
MECP2			CLN6		UFL1
CYP27B1			PNPLA1		E2F4
BCAR1			SLC2A11		PSMD8
CD2			PGGT1B		PRKACB
GRINA			TRIM39		MAX
DMBT1			TRUB1		TFAP2A
PAK6			KIF6		COL3A1
NANOG			NDUFA11		KMT2A
ARHGDIB			RNASEH2B		SFN
FOLH1			GAR1		MLX
RPL6			EPG5		IL3
GZMM			C12orf65		IL12RB2
SLC4A1			CLDN9		PANX1
FCGR2B			EXOC1		RAB10
CCNT1			CLPTM1L		IL21
WNT3A			COA5		TNFRSF6B
RECK			COA6		GDF15
MAP1B			MRPS27		IL15RA
EMD			COL24A1		IL15
SFTPB			SERAC1		TIAL1
CDCP1			INTS4		ITGB1BP1
CCR10			KLHDC2		URI1
AHSP			TMED2		RAB15
ACTA1			PRDM8		RAB2B
MYOD1			PIF1		AKAP13
IBSP			CAGE1		KBTBD6
IST1			MAGEA10		NFKB2
SGPP1			MAGEA6		TOP2A
USP28			MEX3D		FASN
RPS3A			MGME1		DDX3X
PPP2R2B			GIMAP2		SMC1A
CCL17			DCLRE1B		RPA1
ETV4			SDHAF1		EZR
PTTG1			LCORL		PABPN1
DTX1			XIRP2		HNRNPD
KHK			ACTRT3		SEC13
NEK6			MAGEA8		RBBP7
KLF11			RMND5B		PA2G4
FCGR3B			NDUFAF7		RPL36
SOST			PTCD2		ASF1A
CST3			INTS5		CCAR1
BACE1			WDTC1		DIP2B
RBM38			CCDC85B		SUPT16H
CTCF			COA4		WARS1
KLK6			ELP5		CCDC47
MAP2			PAGR1		CCDC12
CHRNA7			OR3A3		YLPM1
EIF6			SHQ1		RBFA
CDK5RAP3			TRUB2		CAAP1
TPT1			JRKL		PPIA
BCLAF1			NAF1		PRKD2
MAVS			OR51B5		BAG5
DRD2			CCDC180		GMIP
KLK11			MAGEA9		MIB1
WNT2			EMC10		ACSS2
TTN			SRFBP1		AP1S3
CD33			STN1		HMBOX1
BLVRB			MAGEA2		STRIP2
MSH3			H4C2		TRAPPC5
PDK1			H4C3		SLC35F5
MMP19			H4C9		CCL18
LAMB3			H4C1		ANGPTL8
GIMAP6			MSS51		CLEC7A
SELE			PET100		EIF2B3
KLF10			SERF1A		SNRPF
MRPL41			TMEM203		TXLNA
PPM1A			ZNF362		ZNF593
TFDP2			TEN1		ZCCHC17
TGFBR3			H4C11		ACAT1
SEZ6L2			H4C6		VAMP2
TYR			SERF1B		LETM1
CD79A			TENT4B		TAGLN2
IKBKE			H4C12		IGF2BP1
RPL3			H4C13		EIF3E
ING4			OR51B6		TNFAIP8
PLAT			MAGEA2B		SPNS1
CD79B			ABRAXAS2		PSMB1
ARRB2			ANKRD20A1		TH
FGA			H4C4		MIF
PAX9			H4C5		CXCR3
AMACR			MT-ND4L		TRIM32
LAMA4			H4C14		SPHK2
IL18			MT-ATP8		WDR1
SLFN11			MAGEA5		MTPAP
GJB1			C1orf141		TRIM27
GRIN2C			COA8		USP30
CRH			GPR33		CASP10
SSTR5			NDUFAF8		IMPDH2
EPC1			IFNL4		PDHB
ZBTB20			H3-2		NRP2
DPYSL5			RNF216		SLC1A5
MTR			CYP7A1		LTBP1
ATF6			MAPK9		EEF1D
GNRHR			NTS		KHDRBS1
RPL7			TCF7L2		EEF1G
IGFBP6			RAB5A		RPL28
SSTR4			MOB3B		RNF168
SPINT2			ACHE		MOGS
ANXA3			CARD16		PRDM1
EAF2			RPS6KA3		EPS8
LALBA			NOTCH4		ADRB2
PRLR			TCF7		RUNX2
RPS14			HNRNPC		SLC25A12
SRF			GHSR		TGFBI
HJV			PPT1		YME1L1
LY6K			ATF2		PELP1
VRK2			GRIN2B		HEXIM1
MTMR6			C9orf72		LARP1
USP33			ATF6		HAP1
HJURP			ERCC1		GAB2
MELK			NFKB2		GAN
MSTN			SH3BP2		PDGFRB
KLRK1			CYP11B1		PDGFB
MX1			SH3KBP1		ALDH1A1
HSD17B10			SET		DYSF
IL2RG			KLF4		SLC22A4
TFR2			CYP21A2		TBCK
GPSM2			MPZ		PIP4K2C
LIMD1			SERPINB1		FGFR3
MYO18B			CASP5		ASS1
S100A13			MFRP		GJA8
SPAAR			GBP6		TRIM25
DES			TCF3		AIMP2
SPTLC1			HJV		JMJD6
HMGB2			DAP3		UBA52
IL6ST			FOXO3		UFSP2
GLRA1			DPEP1		EIF3C
COTL1			CERS6		CTNNBL1
PSCA			HNRNPM		COPS8
IL36G			PRKAG2		SEC22B
MAGEA1			WNT7A		NOTCH3
RBM6			SOS1		STIM1
STK26			CES1		PPP3CB
ALCAM			COL7A1		PLIN1
ATG4D			PIM2		RPS3
LRP1B			GSTA4		NSMAF
RIOX1			GLS2		TRIP13
PIAS3			SMG1		UPF1
CREB3			SULF1		AUP1
CP			CD7		ANKFY1
RPS9			MAP2K7		KBTBD7
HTR2A			CLEC4A		SEPTIN9
PSMD3			IL17D		IRGQ
NCOR2			IL20		FSCN1
USP10			MPP2		CDKN3
RPL13A			KCTD13		ANXA6
HSPA9			CTNNA2		NACC1
GNAQ			CTSL		PRAM1
GRK2			TCF4		CDK4
RPS4X			SLCO1B3		AHCY
DMD			KIF5A		RPL5
ARL6IP1			ATG7		UBE2I
GDF6			LGALS4		PTPN13
SELP			RNPC3		PEX5
PSAP			HPD		FARSA
RPLP1			SPARC		RPLP0
RPL29			CDKAL1		EIF3L
VCAM1			MAPK10		TOMM22
IL5RA			ENTR1		MCTS1
PDK2			ABHD16A		SPECC1
RPS2			NCAM1		KDM3B
POMC			IL19		PPP2R2B
CAMK1D			SMPD2		MMP1
TNFRSF18			HSP90B1		DEDD
COMP			LIPE		NSFL1C
DLGAP2			MAD2L1		CCNY
XAGE1B			CANT1		CCL26
XAGE1A			DGKA		ESYT1
PDK4			TPP1		PDIA2
RPS20			ICMT		USO1
RPS5			EZH2		NAPG
CFH			PRKCG		TAFAZZIN
PRKG1			ZFAND5		IRAK1
ALOX15B			EDNRA		WAS
PLIN1			NTRK2		ACTN4
SLC6A4			AKT3		RBPJ
ATP5PO			COL4A2		PRKAB2
GFI1			MTTP		TECR
SDHC			CADM1		IL18
DRAM1			STH		BANF1
SLAMF1			TDP2		PHLPP2
CD58			CST5		PCMT1
MAGEH1			ARAP2		RCC1
PTPMT1			CNPY4		KTN1
P2RY1			PTGES		MYBBP1A
SF3B1			OTUD7B		MYO1D
HIF1AN			RNF34		SMC4
NOB1			A2M		EIF3B
DYRK2			CD46		NSUN4
HCK			RELB		RPL29
PPP3CB			HIVEP3		RPS28
PRDM1			IL17C		SMC2
RUVBL2			RARA		HNRNPAB
DUS2			RASSF1		ASCC3
NEMF			TXN		HUNK
SPOP			PML		RARS1
ARRB1			PSMC6		RRP12
RPS16			UBA7		WDR18
PAX8			ADH1C		UBFD1
PTGES			CD244		RPF2
JADE1			RARB		ARHGEF2
TPX2			CHRM3		CS
SRD5A1			PLEKHO1		CYFIP2
GFER			RNF122		EPHB4
HIPK3			EDNRB		ITGA2B
GFI1B			TRPC3		FZD4
CALB1			SMPD3		IL2RB
RPL21			FBXO32		FZD2
H1-2			CDC25A		ITGA4
HYOU1			HK2		PLAT
KANK2			GAS6		PRKACG
HAMP			SMARCB1		CSF3R
CHIT1			CEACAM1		EPHB1
TUSC1			DNMT1		IL4R
GH1			TPO		ITGB6
CD99			KLRC1		ITGA7
SLC6A3			PGLYRP4		TNFSF11
NPPA			ZNF816		BMP2
BMPR1B			ALOX12		MYCN
DKK2			RUNX3		ITGB5
PSMD8			KCNN1		TYMP
RPL22			CEACAM5		CCR1
SART1			REL		EPHA8
RPS27L			JAG1		EPHB6
RCN1			GDF5		IL5RA
CAPN14			CEBPA		FZD1
SNCG			NR0B2		IGFBP7
TRPS1			CCNB1		IL11RA
PCMT1			TIRAP		TNFRSF11A
PEBP4			EWSR1		CASP5
IRF7			PNPLA3		CCR2
S100A1			GADD45B		FZD9
RPL39			RARS1		INHBA
CTSC			IFNL3		ITGB7
AGPAT2			AURKA		FZD10
IL13RA2			EEF2		IL12RB1
RPS8			SIRT2		ITGAX
RPS11			FGF23		STK24
LTF			PKM		TFAP2B
REST			SNAI2		GZMA
LDLR			NTM		ITGA8
TPP1			RIPK2		ITGA9
PTPRO			SERPINH1		NOL3
NGB			KRT12		RAB3A
ATP5F1C			KRT3		SLC39A4
SEM1			SH3PXD2A		TFAP2C
RPS18			HSPA1B		TNFRSF12A
ARHGEF7			GPBAR1		TRAF1
H2BC3			PLA2G2A		TRAF5
GRIA2			IKBKE		RRAS
NKX3-1			PTPN6		TNFRSF25
PSMD12			GCH1		IGFBP5
RETN			ALOX15		IL3RA
PARM1			DUSP1		ITGA11
PSMD11			KEAP1		STK17B
RPS25			KLF6		IL21R
TMPRSS6			IER3		IL27RA
ARHGAP5			TRPV1		ITGB8
KDM5C			ABCF1		ITGB3BP
BRDT			IER3IP1		MNDA
GJB5			FHIT		SMPD2
LSM1			BMPR2		SLC39A3
HBS1L			MS4A1		RAB28
PITPNM3			KRT15		EDIL3
CD1C			FTL		EMB
HBD			FABP4		ITGAE
SEZ6L			IFNGR1		NUAK2
MYEF2			CTSB		TNFSF12
SCUBE3			WNT1		CCL3
ADAMTSL5			S100A7		NDRG4
ZNF461			STK11		SLC39A1
ZNF793			ABCB4		TNFRSF10C
C20orf85			NR1I3		CXCL14
CT83			HAX1		DIDO1
ERFE			SLC27A1		IL20RB
C14orf132			CPQ		ITGA10
TRG			CD82		FAIM
RUVBL1			CFP		PSIP1
NUP98			ATOX1		RAB4B
IRF2			IL20RA		ICAM4
XRCC5			CRHR1		IL9R
RPL23A			DNAJA3		GIMAP5
EGLN1			CCL7		MXD1
XKR8			AIFM1		NDRG3
ACP1			POLR2A		RAB3B
CSDE1			WNT2		UNC5B
MCAM			MDK		RAB22A
RPL4			GLYAT		RAB3C
RPL14			PRG4		ZC3HC1
RMDN3			HSF1		ITGAD
ADK			MAP2K4		PHLDA3
ATP5PD			RPL9		SLC39A2
RPL19			TRG		RAB40B
GCLC			NME1		CDIP1
FKBP8			MRAS		RAB20
H1-1			APOL3		ATRAID
CD14			CASP12		RAB40C
SBDS			SIRT3		PRAP1
PROC			POU5F1		RAB6C
REG1A			RAP1A		PIK3R6
HTR1A			PRPS1		ALKBH7
WDR3			SIRT4		RAB40A
GRIA1			ACTL6A		RAB40AL
RPL27A			SLC39A2		ALK
LRP6			SAPCD2		PLIN2
IFNAR2			STAT5B		CLDN2
ATP5PB			NAMPT		SYNJ1
CHAC2			FGF14		CBL
GHR			CD86		MLH1
GSTO1			CDH2		GDI1
SP100			CCNE1		CELF2
RAB27A			KAT2B		FANCI
TGFB1I1			GAB1		UBE3C
PDE7A			CYB5A		UBA3
NME3			COL17A1		MANF
PTPRZ1			LMNB1		DCAF5
ADAM9			RECK		MED19
RPL28			NES		LYST
NDUFS3			GPD1		RHBDF1
RPL12			MC1R		ANKDD1A
RPL10A			ERVW-1		MUC1
RPL30			DNMT3B		PPFIBP1
ZBTB17			PIK3R2		ESYT2
SPINK1			DLAT		IRF2
RAB5A			TRPC4		DUSP16
TNFSF8			ZC3H12D		HNRNPH2
MAP3K15			CX3CR1		MT-CO1
CCL26			RRM2		GLI2
TNK1			IHH		PLD2
GNA13			MCM7		MAP3K11
PHF8			FZD7		HCFC1
GNRH2			SLAMF6		HSD17B4
DKC1			RPL29		HSPG2
DGUOK			LARP1		AGL
FES			GADD45G		TRRAP
SSX1			ARHGEF2		PFKL
CSRNP3			CDK11A		CBX5
COMT			HAS2		PTGES3
KRT13			TTF2		PFAS
BYSL			TMEM120B		RPS3A
HCRT			SLC25A13		CEP63
PRND			PTPN12		FBXO32
EFHD2			CSTA		TNPO1
ZNF420			ENPP2		SNAPIN
H1-3			GAP43		TMEM33
RPL7A			SEC61A1		ECPAS
TRPV6			HDGF		MYLK
TANK			CTAG1B		NR3C2
MCTS1			TAB2		AQP5
TNFSF4			SIRPA		STIP1
KCNN4			AIRE		ITIH4
AZIN2			CDH3		AGR2
REPS2			LILRA2		BCLAF1
NPEPPS			C1QC		KRT15
RPL36			ATP2A1		CHCHD3
MAPKAPK2			KCNN4		SUGT1
[truncated: 9,547 more rows]
